# Supplementary material for: Twittering About Research: A Case Study of the World’s First Twitter Poster Competition
Source: F1000Res. 2016 Jun 20;4:798. Originally published 2015 Sep 14. [Version 3] doi: 10.12688/f1000research.6992.3 (PMC4706062; doi:10.12688/f1000research.6992.3)
Supplement: Raw data for 'Twittering About Research: A Case Study of the World's First Twitter Poster Competition' — Data have been de-identified. [file f1000research-4-9770-s0000.tgz]

Archive with 1 entries (1 files):
- 7ce19bde-146f-4647-a090-a59bc955eae0_Raw_Data_from_FollowTheHashtag-HM.zip
